# Supplementary material for: Silencing hepatic MCJ attenuates non-alcoholic fatty liver disease (NAFLD) by increasing mitochondrial fatty acid oxidation
Source: Nat Commun. 2020 Jul 3;11:3360. doi: 10.1038/s41467-020-16991-2 (PMC7334216; doi:10.1038/s41467-020-16991-2)
Supplement: Supplementary file 3 — Source Data File [file 41467_2020_16991_MOESM3_ESM.xlsx]

## Sheet: Fig. 1c
Lipid content (% area)		MCD diet model
	WT	MCJ KO
	33.05	18.777
	31.24	11.0429
	32.15	7.428
	33.91	6.702
	30.05	16.5257

## Sheet: Fig. 1d
Serum AST levels (u/L)		MCD diet model
	WT	MCJ KO
	1270	343.2
	343.4	479
	1305	442
	875	325
	790	330

## Sheet: Fig. 1f
Liver Fibrosis		MCD diet model
(# areas)
		WT	MCJ KO
		82	61
		129	52
		109	79
		108	73
		124	59

## Sheet: Fig. 2a
MCJ IHC (Intensity)
	Normal	NAFLD
	27.3556	71.1136
	2.80973	21.98
	1.57469	33.3471
	2.37378	28.1551
	11.5952	77.5666
		55.4088
		3.85903
		47.5528
		46.9259
		19.532
		44.8699
		72.8653
		49.6091
		56.4998
		46.3178
		16.4865
		54.3442
		27.1196
		6.56185
		28.7415
		39.6362

## Sheet: Fig. 3a
Fif

## Sheet: Fig. 3c
Liver Fibrosis		MCD diet model
(# areas)
		Control	siRNAc	siMCJ
		97	98	41
		75	134	55
		85	108	39
		153		30
		79		49

## Sheet: Fig. 3d
Lipid content (% area)			mMCD diet model
		Post-treatment
	Pre-treatment	siRNAc	siMCJ
	21.04	11.2952	3.735
	14.3599	15.1279	17.0635
	27.595	26.952	13.083
		13.2579	11.9277
		18.7602	9.099
		29.9837	0.9561

## Sheet: Fig. 3e
Inflammation			mMCD diet model
F4/80 IHC (% area)
		Post-treatment
	Pre-treatment	siRNAc	siMCJ
	3.89591	14.0252	3.249
	4.98189	10.1086	2.51241
		10.9503	1.87542
		7.49467	3.83974
		10.2277	3.90545

## Sheet: Fig. 3g
			mMCD diet model
Fibrosis (% area)
		Post-treatment
	Pre-treatment	siRNAc	siMCJ
	1.4855	2.2411	1.7145
	3.5547	3.1164	1.313
		10.905	1.133
		4.3386	0.2904
		8.8666	0.868

## Sheet: Fig. 3h
4-HNE IHC (Fold change)			mMCD diet model
	siRNAc	siMCJ
	0.92262	0.521521
	1.27032	1.02425
	1.06836	1.44059
	0.567225	1.5843
	1.17148	0.561515

[truncated: 54 more sheets: Fig. 4a, Fig. 4c, Fig. 4d, Fig. 4f, Fig 5a, Fig. 5b, Fig. 5c, Fig. 5d, Fig. 5e, Fig. 5f, Fig. 5g , Fig. 5h, Fig. 5i, Fig. 5j, Fig. 5l, Fig. 6a, Fig. 6b, Fig. 6d, Fig. 6e, Fig. 6g …]
